# Supplementary material for: Discovery and profiling of small RNAs responsive to stress conditions in the plant pathogen Pectobacterium atrosepticum
Source: BMC Genomics. 2016 Jan 12;17:47. doi: 10.1186/s12864-016-2376-0 (PMC4710047; doi:10.1186/s12864-016-2376-0)
Supplement: Additional file 1: Table S1. — Complete list of RNA-seq detected sRNAs (XLSX 19 kb) [file 12864_2016_2376_MOESM1_ESM.xlsx]

## Sheet: Sheet1
sRNA name	Confirmed_in silico	sRNAs with duplicate names	sRNA classification	sRNA classification	sRNA type	sRNA class	sRNA_start	sRNA_end	sRNA length
fwd_3			IGR/ 5' UTR: trkD	5' UTR	TPP	riboswitch	5174	5635	462
fwd_4			3' UTR: rbsB	3' UTR	TPP/ isrH	riboswitch	14355	14537	183
fwd_5			IGR	IGR			16587	16841	255
fwd_6	reg_seq3	reg_seq3	3' UTR	3' UTR		novel sRNA	28634	28755	122
spot_42	req_seq3b	fwd_rfam2	spot_42	IGR	spot_42	sRNA	28756	28882	127
fwd_10			antisense: ECA0034	asRNA			41434	41904	471
fwd_12			5' UTR/ 5' antisense: recG	IGR	Glycine	riboswitch	44752	45105	354
fwd_13			antisense:recG	asRNA			45121	45555	435
fwd_15			3' UTR	3' UTR	TPP/ isrH	riboswitch	55039	55291	253
fwd_16			IGR/ 5' UTR	5' UTR			55381	55777	397
fwd_18			5' UTR: argG	5' UTR	TPP	riboswitch	123582	124025	444
fwd_19			3' UTR: expI/ antisense: expR	3' UTR	TPP/ isrH	riboswitch	126355	126501	147
fwd_20			IGR/3' antisense: pmeB	asRNA			127135	127398	264
fwd_27			IGR	IGR			204488	204922	435
fwd_32			IGR (2 sRNAs igr and antisense: ECA0357)	asRNA			406992	407273	282
fwd_38	reg_seq34	reg_seq34	IGR/ 3' antisense: ECA0527	asRNA			601635	601862	228
reg_seq34b	reg_seq34b	reg_seq34b	IGR	IGR			601860	602087	228
fwd_39		fwd_rfam9	IGR	IGR	STAXI_sRNA	sRNA	650635	651078	444
fwd_40			IGR/ antisense: cfa6	asRNA			674538	674990	453
fwd_41			IGR	IGR			897510	897962	453
fwd_42			IGR/ 5' UTR	5' UTR		novel sRNA	998374	998853	480
fwd_44			IGR/ antisense: ECA0910	asRNA		novel sRNA	1015818	1016153	336
fwd_45			IGR	IGR			1040904	1041149	246
fwd_50			IGR/ antisense: ECA1271	asRNA			1445327	1445617	291
fwd_51			IGR	IGR			1575704	1576012	309
fwd_52			IGR	IGR	RyeE	sRNA	1727547	1727972	426
fwd_53			IGR/ antisense:lacZ	asRNA			1729425	1729796	372
fwd_54			IGR/ antisense:hasA	asRNA			1788375	1788656	282
fwd_55			IGR/ 5' UTR	IGR			2017701	2018108	408
fwd_57			antisense:aglA	asRNA			2095590	2096042	453
fwd_61	reg_seq129	fwd_rfam19	IGR/ 3' UTR	IGR	Trp_leader	Leader sequence (RNA element)	2602697	2602931	235
fwd_62			antisense: fsr	asRNA			2770884	2771336	453
fwd_63			IGR/ antisense: ptrB	asRNA			2788750	2789209	460
fwd_64			IGR	IGR			2822364	2822771	408
fwd_65			antisense: ehpG	asRNA			3032172	3032651	480
fwd_66			IGR (genomic island)/ antisense: ECA2904	asRNA			3249581	3249952	372
fwd_67			IGR	IGR			3366387	3366695	309
fwd_69			IGR/ 5' asRNA: outO	asRNA			3458399	3458851	453
fwd_70			IGR	IGR			3536122	3536448	327
fwd_71			IGR	IGR			3949652	3950005	354
fwd_72			IGR/ 5' asRNA: gudP	asRNA		novel sRNA	4017543	4017968	426
fwd_73			antisense: ECA3662	asRNA			4111295	4111576	282
fwd_74			IGR	IGR			4135947	4136336	390
fwd_75			IGR	IGR			4301825	4302196	372
fwd_76		fwd_rfam24	IGR/ 5' UTR	IGR	Lysine	riboswitch	4451395	4451820	426
fwd_77			IGR/ 5' UTR	IGR			4471900	4472316	417
fwd_78			IGR/ antisense: ECA4363	asRNA			4886706	4887167	462
fwd_79			IGR? Antisense: pgaA	asRNA			4998510	4998809	300
reg_seq13	reg_seq13		reg_seq13	3' UTR: aldA			139913	140154	242
reg_seq27	reg_seq27		reg_seq27	3' UTR: ECA0332	TPP	riboswitch	380584	380826	243
reg_seq27b	reg_seq27b		reg_seq27b	5' UTR: icc	isrH	HFq binding sRNA	380825	380917	93
reg_seq31	reg_seq31		reg_seq31	3' UTR: ECA0449			515673	515910	238
reg_seq43	reg_seq43		reg_seq43	3' UTR: mdh	Glycine	riboswitch	758603	758857	255
reg_seq67	reg_seq67		reg_seq67	IGR			1185902	1186147	246
reg_seq70	reg_seq70		reg_seq70	antisense: ECA1096			1225748	1226182	435
reg_seq76	reg_seq76		reg_seq76	5' UTR: menD	TPP	riboswitch	1379050	1379349	300
reg_seq109	reg_seq109		reg_seq109	antisense: osmB	TPP/ isrH	riboswitch	2217586	2217946	361
reg_seq133	reg_seq133		reg_seq133	5' UTR: ansA	RtT and TPP	Leader sequence (RNA element)	2651356	2651598	243
reg_seq142	reg_seq142		reg_seq142	3' UTR: ECA2516			2832294	2832530	237
fwd_rfam1			ncRNA	IGR	StyR-44	sRNA	18732	18876	145
fwd_rfam3			ncRNA	IGR	StyR-44	sRNA	242504	242648	145
fwd_rfam4			ncRNA	3' UTR	P26	cis-regulator	255260	255321	62
fwd_rfam5			ncRNA	IGR	StyR-44	sRNA	284332	284476	145
fwd_rfam6			ncRNA	5' UTR	6S	sRNA	526655	526839	185
fwd_rfam7			ncRNA	IGR	STAXI	sRNA	602159	602313	155
fwd_rfam10			ncRNA	IGR	greA	Leader sequence (RNA element)	766215	766339	125
fwd_rfam11			regulatory_region	IGR	FMN	riboswitch	1001970	1002170	201
fwd_rfam12			ncRNA	IGR	CsrB	sRNA	1144364	1144719	356
fwd_rfam13			ncRNA	IGR	t44	sRNA	1154267	1154370	104
fwd_rfam14			regulatory_region	IGR	RtT	Leader sequence (RNA element)	1556758	1556886	129
fwd_rfam15			regulatory_region	IGR	RtT	Leader sequence (RNA element)	1557066	1557194	129
fwd_rfam16			regulatory_region	IGR	JUMPstart	cis-regulator	1606683	1606720	38
fwd_rfam17			ncRNA	IGR	HPnc0260	asRNA	2179566	2179698	133
fwd_rfam18			ncRNA	IGR	frnS	HFq binding sRNA	2262447	2262562	116
fwd_rfam20			ncRNA	IGR	SraC_RyeA	sRNA	2786685	2786829	145
fwd_rfam21			regulatory_region	5' UTR	His_leader	Leader sequence (RNA element)	2916213	2916334	122
fwd_rfam22			regulatory_region	5' UTR	Leu_leader	Leader sequence (RNA element)	4281970	4282116	147
fwd_rfam23			regulatory_region	5' UTR	TPP	riboswitch	4296609	4296705	97
rev_2			IGR/ antisense: ECAr001	IGR			18018	18515	498
rev_7			antisense: cysE	asRNA			194707	195079	373
rev_8			5' asRNA: ECA0237	5' asRNA			241914	242195	282
rev_10			IGR	IGR			283748	284020	273
rev_11			IGR/ antisense: ECA0272	asRNA		novel sRNA	319740	320156	417
rev_12 (on forward strand)			3' asRNA: ECA0328	3' asRNA	RNaseP	ribozyme	373501	373899	399
rev_13			3' asRNA: ECA0388	3' asRNA		novel sRNA	439293	439646	354
rev_16			antisense:ECA0503	asRNA			579636	580124	489
rev_17			antisense:ECA0648	asRNA			720418	720897	480
rev_18			antisense:ECA0789	asRNA			864099	864425	327
rev_19			antisense:ECA0800	asRNA			885057	885365	309
rev_22			antisense:ECA0957	asRNA			1068579	1068932	354
rev_23			IGR	IGR			1198264	1198599	336
rev_24			IGR/ antisense: rcsC	asRNA		novel sRNA	1367020	1367508	489
rev_26			antisense:btuD	asRNA			2080240	2080683	444
rev_27			IGR/ antisensehrpY	asRNA			2684673	2685116	444
rev_29			IGR	IGR			2419257	2419628	372
rev_30			IGR/ antisense: ECA2142	asRNA			2444310	2444564	255
rev_31		rev_rfam10	5' UTR: ECA2391	5' UTR	cspA	RNA element	2703240	2703719	480
rev_32			IGR	IGR			2848276	2848710	435
rev_33		rev_rfam16	IGR/5' UTR: ECA3257	IGR	GlmZ_SraJ/ GlmY_tke1	sRNA	3644815	3645132	318	glmY
rev_34			antisense: ECA3731A, ECA3732	asRNA			4169868	4170338	471
rev_35			antisense:ECA3753	asRNA			4193428	4193727	300
rev_36			antisense: ECA3768	asRNA			4210908	4211297	390
rev_37		rev_rfam20	IGR	IGR	SgrS	asRNA	4292336	4292626	291
rev_38		rev_rfam23	IGR	IGR	GlmZ_SraJ/ GlmY_tke1	sRNA	4684708	4685016	309
rev_39			IGR/ 5' UTR: ilvG	5' UTR		novel sRNA	4732994	4733293	300
rev_40			antisense: ECA4303, sftP	asRNA			4819443	4819805	363
rev_41			IGR	IGR		novel sRNA	4895714	4896193	480
rev_42			antisense: ECA4378, ECA4377	asRNA			4907742	4908104	363
comp_seq5	comp_seq5		comp_seq5	3' UTR: glnL	TPP/ isrH	riboswitch	34992	35234	243
comp_seq11	comp_seq11		comp_seq11	3' UTR: slmA	isrH	Hfq binding sRNA	164026	164334	309
comp_seq16	comp_seq16		comp_seq16	5'UTR: ECA0353	TPP/ isrH	riboswitch	403257	403655	399
comp_seq49	comp_seq49		comp_seq49	IGR	TPP	riboswitch	1218529	1218729	201
comp_seq55	comp_seq55		comp_seq55	5' UTR: ECA1196	TPP/ isrH	riboswitch	1358123	1358268	146
comp_seq111	comp_seq111		comp_seq111	IGR	TPP/ isrH	riboswitch	2881355	2881546	192
comp_seq130	comp_seq130		comp_seq130	3' UTR: ECA2950	TPP and RtT	riboswitch	3295111	3295347	237
comp_seq204	comp_seq204		comp_seq204	5' UTR: sotB			4828158	4828349	192
comp_seq217	comp_seq217		comp_seq217	5' UTR: ECA4506			5046219	5046427	209
rev_rfam1			regulatory_region	IGR	JUMPstart	cis-regulatory element (RNA element)	182091	182129	39
rev_rfam2			regulatory_region	IGR	TPP	riboswitch	273555	273692	138
rev_rfam3			regulatory_region	IGR	yybP-ykoY	riboswitch	726626	726770	145
rev_rfam4			ncRNA	5' UTR	tmRNA		926945	927307	363
rev_rfam5			regulatory_region	5' UTR	crcB	sRNA	1468853	1468958	106
rev_rfam6			regulatory_region	IGR	rne5	cis-regulator	2038030	2038367	338
rev_rfam7			ncRNA	IGR	RprA	Hfq binding sRNA	2106157	2106268	112
rev_rfam8			regulatory_region	5' UTR	Glycine	riboswitch	2645034	2645129	96
rev_rfam9			regulatory_region	IGR	Glycine	riboswitch	2645133	2645260	128
rev_rfam11			regulatory_region	5' UTR	cspA	RNA element (cis-regulator)	2786180	2786560	381
rev_rfam12			ncRNA	IGR	RyeB	sRNA	2786689	2786787	99
rev_rfam13			ncRNA	IGR	STnc240	sRNA	2898410	2898476	67
rev_rfam14			regulatory_region	5' UTR	MOCO_RNA_motif	riboswitch	3157412	3157560	149
rev_rfam15			regulatory_region	5' UTR	TPP	riboswitch	3578397	3578493	97
rev_rfam17			ncRNA	IGR	StyR-44	sRNA	3757555	3757699	145
rev_rfam18			ncRNA	IGR	StyR-44	sRNA	3949255	3949399	145
rev_rfam19			ncRNA	IGR	OmrA	sRNA	4090514	4090604	91
rev_rfam21			regulatory_region	5' UTR	Alpha_RBS	cis-regulator	4490505	4490615	111
rev_rfam22			ncRNA	3' UTR	RyhB	sRNA	4651375	4651440	66
dapZ			3' UTR: dapB	3' UTR	dapZ		4332178	4332288	111
