# Supplementary material for: Discovery and profiling of small RNAs responsive to stress conditions in the plant pathogen Pectobacterium atrosepticum
Source: BMC Genomics. 2016 Jan 12;17:47. doi: 10.1186/s12864-016-2376-0 (PMC4710047; doi:10.1186/s12864-016-2376-0)
Supplement: Additional file 2: Table S2. — Predicted transcription start sites of RNA-seq detected sRNAs (XLSX 9114 kb) [file 12864_2016_2376_MOESM2_ESM.xlsx]

## Sheet: Sheet1
sRNA	sRNA_start	sRNA_end	Number of Promoters	Promoter position	Position -35			Position -10			TSS			Conserved_transcription_factor_sites
fwd_3	5174	5635	1		5270			5292			5307			crp, rpoD19, argR2, deoR
fwd_10	41434	41904	2	1st	41418	41789		41437	41808		41452	41823		fis, rpoD17	n/a
fwd_12	44752	45105	1		44843			44860			44875			fadR, rpoD17
fwd_13	45121	45555	2	1st	45057	45370		45077	45393		45092	45408		fis, lrp	n/a
fwd_16	55381	55777	2	both	55570	55245		55593	55265		55608			hns, rpoD17, lexA, nagC, lrp, rpoH2, lexA, rpoD17, fis	arcA
fwd_18	123582	124025	2	both	123876	123564		123896	123585		123911	123600		rpoD15, rpoD16, phoB,	oxyR
fwd_20	127135	127398	3	both	127264	126963	127137	127287	126985	127161	127302		127176	fnr, phoB, argR, argR2, ihf, tyrR,	argR2
reg_seq34b	601860	602087	1		601841			601861			601876			nagC, rpoD18, rpoD15
fwd_39	650635	651078	2	1st	650542	650986		650566	651004		650581	651020		rpoD16, fur, ihf	n/a
fwd_41	897510	897962	2	both	897341	897750		897367	897775		897381	897790		rpoD17, rpoD19	lrp, fis, rpod17, lexA, crp
fwd_42	998374	998853	2	both	998672	998354		998691	998374		998706	998390		fnr	ihf
fwd_52	1727547	1727972	2	1st	1727382	1727834		1727403	1727859		1727418	1727874		rpoD16, arcA, argR, nagC, ihf, argR2	n/a
fwd_54	1788375	1788656	1		1788454			1788475			1788490			rpoD18
fwd_55	2017701	2018108	2	both	2017574	2018050		2017592	2018072		2017607	2018087		lrp, fnr, rpoD17	argR2, crp, lrp, argR, rpoD17
fwd_62	2770884	2771336	2	1st	2770842	2771162		2770863	2771182		2770878	2771197		cynR	n/a
fwd_66	3249581	3249952	1		3249611			3249630			3249645			rpoD17, rpoD16
fwd_67	3366387	3366695	1		3366407			3366427			3366442			crp, arcA, crp, arcA
fwd_69	3458399	3458851	2	both	3458593	3458225		3458611	3458246		3458626			lrp, lexA, argR	crp, rpoD15, rpoD16, argR, crp
fwd_70	3536122	3536448	1		3536159			3536175			3536191			rpoD15, tyrR, rpoD15
fwd_71	3949652	3950005	1		3949767			3949786			3949801			crp
fwd_72	4017543	4017968	2	both	4017571	4017874		4017589	4017898		4017604	4017913		arcA, lexA	lexA, tyrR
fwd_73	4111295	4111576	1		4111233			4111258			4111273			arg2, lrp
fwd_74	4135947	4136336	1		4135901			4135926			4135941			argR2, lrp, rpoD18, cpx
fwd_77	4471900	4472316	2	both	4472200	4471873		4472221	4471897		4472236	4471912		ihf, argR2, dnaA, soxS, argR	metJ, crp
fwd_78	4886706	4887167	2	both	4886548	4887006		4886569	4887028		4886584	4887043		argR, fur, phoB, arcA, ihf, hns	argR
fwd_79	4998510	4998809	1		4998500			4998519			4998534			phoB
reg_seq70	1225748	1226182	2	both	1225936	1225580		1225961	1225599		1225976			rpoD16	rpoD16
reg_seq76	1379050	1379349	1		1379168			1379192			1379207			rpoD15, rpoD16, phoB,
reg_seq109	2217586	2217946	1		2217632			2217653			2217668			arcA, fur, rpoD16, phoB
reg_seq133	2651356	2651598	1		2651346			2651364			2651379			torR, rpoD16, phoB
fwd_rfam1	18732	18876	1		18693			18717			18732			arcA
fwd_rfam6	526655	526839	1		526624			526648			526663			rpoD19, ihf
fwd_rfam7	602159	602313	1		602066			602084			602099			argR2, ihf, argR2, fnr
fwd_rfam12	1144364	1144719	2	both	1144189	1144648		1144214	1144668		1144229	1144683		argR2, ihf, lrp, metR, arcA, crp	rpoD15
fwd_rfam13	1154267	1154370	1		1154235			1154260			1154275			rpoD15, crp
fwd_rfam14	1556758	1556886	1		1556694			1556718			1556732			crp, purR
fwd_rfam15	1557066	1557194	1		1556900			1556916			1556932			rpoD16, crp
fwd_rfam16	1606683	1606720	1		1606546			1606568			1606583			lexA, tyrR, ihf, arcA, argR, rpoD17
fwd_rfam17	2179566	2179698	1		2179410			2179434			2179449			modE, lexA, rpoD16
fwd_rfam18	2262447	2262562	1		2262498			2262519			2262534			lrp, fnr
fwd_rfam20	2786685	2786829	1		2786766			2786787			2786802			fnr, modE
fwd_rfam21	2916213	2916334	1		2916102			2916123			2916138			rpoH3
fwd_rfam22	4281970	4282116	1		4281916			4281940			4281955			nagC
fwd_rfam23	4296609	4296705	1		4296578			4296597			4296612			tyrR
rev_2	18018	18515	1		18668			18687			18702			crp
rev_7	194707	195079	2	1st	195053	195377		195072	195401		195087	195416		rpoD16, crp, lrp, argR2	n/a
rev_8	241914	242195	1		242296			242315			242330			crp
rev_10	283748	284020	1		284118			284137			284152			crp
rev_11	319740	320156	2	both	320406	320102		320426	320121		320441	320136		fnr, phoB	cpxR, phoB
rev_12	373501	373899	2	1st	373825	374141		373850	374160		373865	374175		phoB, argR, purR, rpoD16	n/a
rev_13	439293	439646	1		439725			439744			439759			arcA, purR, cpxR, lrp, lexA, argR2, ihf
rev_16	579636	580124	2	1st	580029	580493		580047	580513		580062	580528		rpoD17, fnr, fadR	n/a
rev_17	720418	720897	2	both	720863	721222		720884	721243		720900	721258		rpoD17, deoR	purR
rev_18	864099	864425	1		864387			864404			864419			rpoS17, phoB, rpoD19, ompR, argR2, nagC, ihf
rev_23	1198264	1198599	2	both	1198785	1198449		1198808	1198469		1198823			rpoD15, rpoD17, rpoD18, deoR, ihf, argR2,	rpoD15, purR, fur
rev_24	1367020	1367508	2	both	1367926	1367545		1367942	1367565		1367958	1367580		rpoD17	rpoD16, phoB, rpoD18
rev_26	2080240	2080683	1		2080693			2080712			2080727			oxyR, ihf
rev_29	2419257	2419628	1		2419749			2419768			2419783			argR2, lrp, lexA, argR, lrp, ihf
rev_32	2848276	2848710	2	both	2848624	2849052		2848646	2849073		2848661	2849088		argR, argR2,	rpoD15, rpoD17, purR
rev_33	3644815	3645132	1		3645166			3645187			3645202			oxrR, lrp, argR, argR2, ihf, fnr
rev_34	4169868	4170338	2	2nd	4170313	4170619		4170333	4170638		4170348	4170653		n/a	phoB
rev_35	4193428	4193727	1		4193715			4193739			4193754			lrp, argR2, argR, rpoD16, rpoD17, rpoD15, phoB, argR
rev_36	4210908	4211297	2	both	4211247	4211579		4211271	4211599		4211286	4211614		lexA,	lexA
rev_37	4292336	4292626	1		4292637			4292658			4292673			ntrC, fnr, purR
rev_38	4684708	4685016	1		4685000			4685013			4685032			lexA, tyrR, ihf, arcA, argR, rpoD17, crp, cpxR
rev_39	4732994	4733293	2	both	4733212	4733517		4733231	4733533		4733246	4733552		fis, rpoD16, metR	soxS, ihf
rev_42	4907742	4908104	1		4908015			4908033			4908048			dnaA, lrp
comp_seq16	403257	403655	1		403716			403741			403756			rpoD17, fur
comp_seq49	1218529	1218729	1		1218576			1218593			1218608			rpoD17, argR
comp_seq55	1358123	1358268	1		1358240			1358261			1358276			lexA, rpoD15, rpoD16, phoB
comp_seq111	2881355	2881546	1		2881511			2881529			2881544			rpoD17, rpoD18, rpoD16, rpoD15, phoB
comp_seq217	5046219	5046427	1		5046413			5046433			5046448			rpoD16, phoB
rev_rfam1	182091	182129	1		181985			182003			182018			rpoD17, argR
rev_rfam3	726626	726770	1		726743			726763			726778			rpoD17, fis, cpxR
rev_rfam4	926945	927307	2	1st	927268	927603		927285	927625		927300	927640		rpoD15,	n/a
rev_rfam6	2038030	2038367	1		2038330			2038351			2038366			tyrR, fur
rev_rfam7	2106157	2106268	1		2106131			2106150			2106166			lrp, soxS, lrp, lexA
rev_rfam9	2645133	2645260	1		2645232			2645253			2645268			lexA, rpoD17
rev_rfam11	2786180	2786560	2	both	2786727	2786393		2786749	2786415		2786764			cynR, ihf	rpoH2, rpoD17, fnr
rev_rfam12	2786689	2786787	1		2786708			2786725			2786740			crp, rpoD17
rev_rfam17	3757555	3757699	1		3757662			3757686			3757701			arcA
rev_rfam18	3949255	3949399	1		3949362			3949386			3949401			arcA
rev_rfam19	4090514	4090604	1		4090525			4090542			4090557			rpoH3, narL
fwd_5	16587	16841	1		16565			16584			16599			fis
spot_42	28756	28882	1		28656			28676			28691			cytR, arcA, crp, rpoD15, rpoD17
fwd_27	204488	204922	2	both	204324	204691		204343	204709		204358	204724		lrp, argR, rpoD16, rpoS17, rpoD17, cysB, argR, purR, argR2	purR
fwd_32	406992	407273	1		406994			407018			407033			argR, rpoD17, lexA, soxS, fur
fwd_38	601635	601862	1		601619			601643			601658			rpoD17
fwd_45	1040904	1041149	1		1040907			1040926			1040941			arcA, ihf
fwd_51	1575704	1576012	2	both	1575947	1575635		1575970	1575659		1575985	1575674		lrp, metR, phoB	rpoD18, crp
fwd_53	1729425	1729796	1		1729425			1729441			1729457			cysB, lexA, marA
fwd_61	2602697	2602931	1		2602651			2602669			2602684			ihf, hipB
fwd_63	2788750	2789209	2	1st	2788710	2789051		2788731	2789072		2788746	2789087		tyrR	n/a
fwd_64	2822364	2822771	2	both	2822401	2822712		2822424	2822732		2822439	2822747		fur, crp	rpoD19
fwd_65	3032172	3032651	2	1st	3032428	3032055		3032450	3032078		3032465	3032093		rpoD17	n/a
fwd_76	4451395	4451820	1		4451405			4451425			4451440			fruR, rpoD15, rpoD17
reg_seq27	380584	380826	1		380609			380630			380645			metJ
reg_seq67	1185902	1186147	1		1185927			1185947			1185962			soxS, lrp, rpoH2, lexA
rev_31	2703240	2703719	2	both	2703974	2703574		2703995	2703590		2704010	2703606		argR, rpoD17, rpoD16, metJ, purR	narL, nagC, ihf, hns, rpoD15
rev_41	4895714	4896193	2	1st	4896245	4896583		4896263	4896603		4896278	4896618		n/a
comp_seq204	4828158	4828349	1		4828288			4828308			4828323			flhCD, rpoH2, lexA, argR, fis
rev_rfam5	1468853	1468958	1		1468926			1468946			1468962			ihf, rpoH3
rev_rfam8	2645034	2645129	1		2644970			2644991			2645006			lexA, rpoD17
rev_rfam14	3157412	3157560	1		3157510			3157531			3157546			rpoD15, rpoD17
rev_rfam21	4490505	4490615	1		4490567			4490587			4490602			argR2, rpoD17
fwd_4	14355	14537												rpoD17, rpoD15, cynR, rpoD16, phoB
fwd_6	28634	28755												cytR, arcA, crp, rpoD15, rpoD17
fwd_15	55039	55291												rpoD17, fis, rpoD15, rpoD16, phoB
fwd_19	126355	126501												metR, rpoD16
reg_seq31	515673	515910												glpR, ihf, argR2, nagC, fnr, fis
reg_seq43	758603	758857												glpR, fis, arcA, purR	n/a
reg_seq142	2832294	2832530												purR, rpoD16
fwd_rfam4	255260	255321												lrp, hns
comp_seq5	34992	35234												rpoD15, rpoD16
comp_seq11	164026	164334												arcA, rpoD17, rpoD15, rpoD16, phoB
comp_seq130	3295111	3295347	2	1st										rpoD16, argR, arcA, ihf	n/a
rev_rfam22	4651375	4651440												ada, rpoE, tyrR, fur
dapZ	4332178	4332288												ihf, argR2, rpoD16, argR, fis, crp
