# Supplementary material for: Discovery and profiling of small RNAs responsive to stress conditions in the plant pathogen Pectobacterium atrosepticum
Source: BMC Genomics. 2016 Jan 12;17:47. doi: 10.1186/s12864-016-2376-0 (PMC4710047; doi:10.1186/s12864-016-2376-0)
Supplement: Additional file 3: Table S3. — List of in silico predicted sRNAs using RITs from WebGester DB. S2A: Forward strand predictions. S2B: Complementary strand predictions (XLSX 30 kb) [file 12864_2016_2376_MOESM3_ESM.xlsx]

## Sheet: Table S2A
Table S2A: Rho independent terminator (RIT) based sRNA predicitions (forward strand)
sRNA name	sRNA start	sRNA candidate length	sRNA end	DG value
reg_seq1	2083	237	2320	-14.74
reg_seq2	18582	235	18817	-13.77
reg_seq3	28635	236	28871	-22.63
reg_seq4	30332	236	30568	-13.93
reg_seq5	41093	233	41326	-15.41
reg_seq6	60933	236	61169	-15.59
reg_seq7	65518	242	65760	-14.17
reg_seq8	75989	241	76230	-18.61
reg_seq9	107120	233	107353	-16.04
reg_seq10	114217	239	114456	-13.43
reg_seq11	118551	237	118788	-17.24
reg_seq12	126357	232	126589	-12.56
reg_seq13	139913	241	140154	-19.59
reg_seq14	146965	237	147202	-13.25
reg_seq15	162948	242	163190	-15.75
reg_seq16	193662	236	193898	-14.2
reg_seq17	195581	235	195816	-13
reg_seq18	242354	235	242589	-13.77
reg_seq19	253900	236	254136	-13.88
reg_seq20	284182	235	284417	-13.77
reg_seq21	294981	238	295219	-12.44
reg_seq22	298254	236	298490	-13.11
reg_seq23	312910	235	313145	-17.05
reg_seq24	365579	230	365809	-16.01
reg_seq25	368690	236	368926	-15.15
reg_seq26	373520	235	373755	-12.57
reg_seq27	380584	242	380826	-20.59
reg_seq28	419540	228	419768	-12.86
reg_seq29	424247	237	424484	-14.17
reg_seq30	455276	238	455514	-13.95
reg_seq31	515673	237	515910	-17.16
reg_seq32	564017	242	564259	-16.2
reg_seq33	598360	237	598597	-19.39
reg_seq34	601637	238	601875	-18.94
reg_seq35	634372	238	634610	-13.17
reg_seq36	638521	233	638754	-16.26
reg_seq37	648266	235	648501	-15.79
reg_seq38	648792	242	649034	-13.22
reg_seq39	652760	238	652998	-16.59
reg_seq40	699045	239	699284	-19.14
reg_seq41	716694	241	716935	-14.45
reg_seq42	749650	238	749888	-20
reg_seq43	758604	236	758840	-17.49
reg_seq44	789143	232	789375	-14.05
reg_seq45	817449	243	817692	-16.95
reg_seq46	818875	231	819106	-13.51
reg_seq47	820763	243	821006	-19.33
reg_seq48	835612	240	835852	-13.77
reg_seq49	858133	238	858371	-20.42
reg_seq50	883327	242	883569	-21.16
reg_seq51	891670	231	891901	-12.25
reg_seq52	928583	239	928822	-12.55
reg_seq53	942698	242	942940	-15.42
reg_seq54	967074	242	967316	-15.52
reg_seq55	988005	243	988248	-12.82
reg_seq56	1012313	231	1012544	-12.81
reg_seq57	1015017	243	1015260	-18.48
reg_seq58	1031742	246	1031988	-21.42
reg_seq59	1048602	237	1048839	-21.18
reg_seq60	1082053	232	1082285	-19.17
reg_seq61	1083369	233	1083602	-17.16
reg_seq62	1092407	234	1092641	-12.08
reg_seq63	1136891	231	1137122	-14.4
reg_seq64	1139908	238	1140146	-14.06
reg_seq65	1159026	232	1159258	-14.65
reg_seq66	1174007	236	1174243	-16.84
reg_seq67	1185904	232	1186136	-13.78
reg_seq68	1213182	236	1213418	-12.09
reg_seq69	1214454	243	1214697	-14.3
reg_seq70	1225650	230	1225880	-16.54
reg_seq71	1277278	242	1277520	-21.26
reg_seq72	1306444	242	1306686	-15.52
reg_seq73	1337352	235	1337587	-17.56
reg_seq74	1348359	237	1348596	-13.18
reg_seq75	1351491	242	1351733	-15.42
reg_seq76	1379051	242	1379293	-19.08
reg_seq77	1385072	242	1385314	-12.86
reg_seq78	1386072	237	1386309	-17.48
reg_seq79	1426061	245	1426306	-15.33
reg_seq80	1428801	242	1429043	-15.75
reg_seq81	1523589	241	1523830	-18
reg_seq82	1579601	245	1579846	-15.7
reg_seq83	1653780	243	1654023	-18.79
reg_seq84	1656007	245	1656252	-14.47
reg_seq85	1658649	242	1658891	-15.52
reg_seq86	1666484	244	1666728	-12.37
reg_seq87	1672699	240	1672939	-12.91
reg_seq88	1678301	243	1678544	-20.44
reg_seq89	1756253	240	1756493	-16.49
reg_seq90	1764746	240	1764986	-14.06
reg_seq91	1795646	241	1795887	-21.76
reg_seq92	1836199	238	1836437	-18.16
reg_seq93	1858934	240	1859174	-13.03
reg_seq94	1879974	240	1880214	-15.7
reg_seq95	1898453	237	1898690	-12.85
reg_seq96	1933404	239	1933643	-17.58
reg_seq97	1941620	238	1941858	-20.3
reg_seq98	1980113	232	1980345	-12.4
reg_seq99	2065195	242	2065437	-17.88
reg_seq100	2075503	237	2075740	-15.77
reg_seq101	2089973	241	2090214	-18.52
reg_seq102	2119528	231	2119759	-13.87
reg_seq103	2123164	235	2123399	-12.4
reg_seq104	2145516	242	2145758	-15.73
reg_seq105	2154426	232	2154658	-13.21
reg_seq106	2166486	240	2166726	-13.1
reg_seq107	2186679	234	2186913	-19.72
reg_seq108	2192560	239	2192799	-14.23
reg_seq109	2217586	240	2217826	-17.99
reg_seq110	2219004	231	2219235	-13.81
reg_seq111	2262256	236	2262492	-12.66
reg_seq112	2265000	241	2265241	-13.27
reg_seq113	2309756	239	2309995	-16.9
reg_seq114	2323158	242	2323400	-13.74
reg_seq115	2324479	234	2324713	-18.44
reg_seq116	2343371	241	2343612	-21.25
reg_seq117	2353594	230	2353824	-16.54
reg_seq118	2377074	238	2377312	-15.05
reg_seq119	2380762	238	2381000	-18.41
reg_seq120	2405405	243	2405648	-20.78
reg_seq121	2426701	242	2426943	-19.91
reg_seq122	2431898	236	2432134	-13.19
reg_seq123	2461840	238	2462078	-20.57
reg_seq124	2477314	234	2477548	-14.66
reg_seq125	2484167	239	2484406	-21.5
reg_seq126	2496825	233	2497058	-15.02
reg_seq127	2554616	247	2554863	-13.12
reg_seq128	2590268	230	2590498	-14.98
reg_seq129	2602697	234	2602931	-15.69
reg_seq130	2610562	237	2610799	-16.5
reg_seq131	2620301	241	2620542	-21.81
reg_seq132	2643472	239	2643711	-20.74
reg_seq133	2651356	242	2651598	-21.06
reg_seq134	2674585	240	2674825	-15.32
reg_seq135	2687912	239	2688151	-13.76
reg_seq136	2752014	228	2752242	-12.66
reg_seq137	2754254	229	2754483	-13.99
reg_seq138	2773327	242	2773569	-15.29
reg_seq139	2792400	235	2792635	-16.54
reg_seq140	2796070	242	2796312	-15.42
reg_seq141	2829790	236	2830026	-14.05
reg_seq142	2832294	236	2832530	-21.47
reg_seq143	2880288	243	2880531	-15.82
reg_seq144	2993727	236	2993963	-17.01
reg_seq145	3006629	237	3006866	-13.17
reg_seq146	3066360	240	3066600	-17.79
reg_seq147	3071972	239	3072211	-18.73
reg_seq148	3086557	242	3086799	-15.52
reg_seq149	3279245	243	3279488	-13.94
reg_seq150	3308187	239	3308426	-17.64
reg_seq151	3370025	243	3370268	-15.22
reg_seq152	3403759	230	3403989	-16.54
reg_seq153	3420140	237	3420377	-16.6
reg_seq154	3447561	234	3447795	-13.36
reg_seq155	3451062	230	3451292	-13.54
reg_seq156	3476016	240	3476256	-13.84
reg_seq157	3492999	238	3493237	-13.26
reg_seq158	3526255	240	3526495	-14.32
reg_seq159	3535490	243	3535733	-13.33
reg_seq160	3551607	230	3551837	-13.51
reg_seq161	3553897	234	3554131	-14.12
reg_seq162	3566554	241	3566795	-13.3
reg_seq163	3611617	231	3611848	-15.92
reg_seq164	3650981	242	3651223	-21.26
reg_seq165	3713838	242	3714080	-21.96
reg_seq166	3744111	230	3744341	-14.45
reg_seq167	3748474	236	3748710	-16.09
reg_seq168	3772352	233	3772585	-16.07
reg_seq169	3794588	239	3794827	-13.91
reg_seq170	3822558	230	3822788	-17.47
reg_seq171	3881224	241	3881465	-13.31
reg_seq172	3927105	235	3927340	-16.11
reg_seq173	3929809	237	3930046	-15.08
reg_seq174	3936195	233	3936428	-18.02
reg_seq175	3965131	235	3965366	-15.48
reg_seq176	3985286	235	3985521	-16.34
reg_seq177	4011316	245	4011561	-13.65
reg_seq178	4057071	231	4057302	-13.75
reg_seq179	4075805	237	4076042	-16.57
reg_seq180	4086342	240	4086582	-12.27
reg_seq181	4092630	241	4092871	-21.25
reg_seq182	4099407	242	4099649	-20.03
reg_seq183	4103346	241	4103587	-16.85
reg_seq184	4109181	236	4109417	-16.96
reg_seq185	4124679	241	4124920	-14.48
reg_seq186	4143410	235	4143645	-19.37
reg_seq187	4195475	233	4195708	-16.25
reg_seq188	4212717	242	4212959	-15.42
reg_seq189	4213827	237	4214064	-15.54
reg_seq190	4222761	236	4222997	-13.97
reg_seq191	4292106	234	4292340	-15.88
reg_seq192	4339764	230	4339994	-12.71
reg_seq193	4346414	237	4346651	-21.47
reg_seq194	4389507	239	4389746	-19.19
reg_seq195	4465566	239	4465805	-16.9
reg_seq196	4516475	238	4516713	-14.84
reg_seq197	4519594	239	4519833	-15.68
reg_seq198	4527128	241	4527369	-14.23
reg_seq199	4537053	235	4537288	-17.9
reg_seq200	4538575	230	4538805	-12.65
reg_seq201	4553973	242	4554215	-15.52
reg_seq202	4630028	233	4630261	-14.84
reg_seq203	4645743	239	4645982	-17.83
reg_seq204	4658543	239	4658782	-14.93
reg_seq205	4666709	235	4666944	-15.68
reg_seq206	4676250	230	4676480	-13.68
reg_seq207	4684545	237	4684782	-16.2
reg_seq208	4722119	234	4722353	-13.82
reg_seq209	4751474	238	4751712	-15.2
reg_seq210	4774416	242	4774658	-15.52
reg_seq211	4783824	242	4784066	-19.31
reg_seq212	4809090	244	4809334	-20.87
reg_seq213	4847780	235	4848015	-13.84
reg_seq214	4879831	239	4880070	-14.07
reg_seq215	4920559	239	4920798	-14.73
reg_seq216	4945146	240	4945386	-20.86

## Sheet: Table S2B
Table S2B: Rho independent terminator (RIT) based sRNA predicitions (reverse strand)
sRNA candidate name	sRNA start	sRNA end	length of candidate sRNAs	ΔG value
comp_seq1	7386	7629	243	-16.41
comp_seq2	21876	22112	236	-13.66
comp_seq3	28660	28896	236	-22.66
comp_seq4	32055	32290	235	-12.87
comp_seq5	34992	35234	242	-17.77
comp_seq6	41115	41348	233	-16.07
comp_seq7	44757	44999	242	-14.72
comp_seq8	60958	61194	236	-14.39
comp_seq9	75766	76003	237	-12.63
comp_seq10	148426	148664	238	-13.87
comp_seq11	164100	164334	234	-14.91
comp_seq12	298279	298515	236	-15.81
comp_seq13	333505	333743	238	-19.26
comp_seq14	370252	370490	238	-13.36
comp_seq15	399139	399371	232	-14.42
comp_seq16	403411	403655	244	-14.54
comp_seq17	407084	407325	241	-16.61
comp_seq18	435805	436042	237	-21.22
comp_seq19	461368	461610	242	-14.62
comp_seq20	478331	478570	239	-17.1
comp_seq21	492648	492882	234	-14.83
comp_seq22	494759	495001	242	-14.4
comp_seq23	502901	503135	234	-18.13
comp_seq24	515699	515936	237	-13.18
comp_seq25	518901	519133	232	-16.11
comp_seq26	521263	521505	242	-17.78
comp_seq27	527223	527466	243	-19.97
comp_seq28	559976	560216	240	-19.66
comp_seq29	688258	688494	236	-14.79
comp_seq30	708633	708874	241	-22.79
comp_seq31	723758	723992	234	-15.29
comp_seq32	726397	726636	239	-18.87
comp_seq33	754923	755162	239	-18.24
comp_seq34	758528	758770	242	-17.77
comp_seq35	804231	804469	238	-15.47
comp_seq36	817481	817724	243	-18.45
comp_seq37	835386	835627	241	-19.08
comp_seq38	853804	854034	230	-12.95
comp_seq39	928610	928847	237	-14.28
comp_seq40	929158	929397	239	-14.02
comp_seq41	1029579	1029815	236	-12.81
comp_seq42	1040943	1041178	235	-20.26
comp_seq43	1062057	1062298	241	-12.65
comp_seq44	1065515	1065752	237	-18.05
comp_seq45	1134602	1134834	232	-14.31
comp_seq46	1148868	1149103	235	-14.92
comp_seq47	1152994	1153234	240	-13.85
comp_seq48	1207863	1208105	242	-14.82
comp_seq49	1218487	1218729	242	-17.77
comp_seq50	1222266	1222504	238	-20.93
comp_seq51	1225669	1225899	230	-14.77
comp_seq52	1231002	1231244	242	-12.57
comp_seq53	1318052	1318290	238	-22.53
comp_seq54	1327703	1327942	239	-15.16
comp_seq55	1358028	1358268	240	-13.74
comp_seq56	1386127	1386359	232	-14.04
comp_seq57	1466911	1467148	237	-15.29
comp_seq58	1490227	1490469	242	-14.62
comp_seq59	1518251	1518493	242	-14.28
comp_seq60	1525310	1525546	236	-18.78
comp_seq61	1588075	1588311	236	-18.88
comp_seq62	1590714	1590943	229	-12.08
comp_seq63	1674711	1674949	238	-17.38
comp_seq64	1678331	1678570	239	-14.58
comp_seq65	1681534	1681772	238	-15.79
comp_seq66	1738444	1738683	239	-18.68
comp_seq67	1797377	1797615	238	-12.99
comp_seq68	1818244	1818480	236	-16.12
comp_seq69	1903319	1903551	232	-14.47
comp_seq70	1905279	1905517	238	-15.04
comp_seq71	1988756	1988994	238	-21.7
comp_seq72	2031677	2031912	235	-17.03
comp_seq73	2084774	2085012	238	-13.51
comp_seq74	2145551	2145797	246	-16.08
comp_seq75	2218927	2219162	235	-15.56
comp_seq76	2274406	2274648	242	-14.72
comp_seq77	2282300	2282533	233	-15.3
comp_seq78	2317062	2317299	237	-19.72
comp_seq79	2346657	2346896	239	-13.41
comp_seq80	2365314	2365559	245	-12.07
comp_seq81	2405135	2405373	238	-13.67
comp_seq82	2427595	2427838	243	-18.89
comp_seq83	2434558	2434797	239	-13.68
comp_seq84	2474012	2474249	237	-16.49
comp_seq85	2484195	2484434	239	-21.5
comp_seq86	2504950	2505181	231	-14.32
comp_seq87	2516130	2516363	233	-12.33
comp_seq88	2532177	2532412	235	-20.51
comp_seq89	2554421	2554654	233	-15.25
comp_seq90	2570315	2570547	232	-14.85
comp_seq91	2588498	2588741	243	-13.1
comp_seq92	2631546	2631783	237	-17.32
comp_seq93	2637042	2637279	237	-17.19
comp_seq94	2638559	2638797	238	-21.71
comp_seq95	2680091	2680325	234	-16.39
comp_seq96	2683396	2683628	232	-15.25
comp_seq97	2687702	2687938	236	-13.76
comp_seq98	2692215	2692451	236	-18.91
comp_seq99	2694912	2695151	239	-20.4
comp_seq100	2701518	2701760	242	-17.77
comp_seq101	2723430	2723668	238	-16.7
comp_seq102	2732151	2732382	231	-13.7
comp_seq103	2740054	2740291	237	-12.21
comp_seq104	2782891	2783131	240	-12.28
comp_seq105	2785913	2786146	233	-13.21
comp_seq106	2786523	2786762	239	-13.43
comp_seq107	2809880	2810123	243	-17.65
comp_seq108	2829957	2830198	241	-12.38
comp_seq109	2832803	2833038	235	-15.4
comp_seq110	2846064	2846293	229	-13.38
comp_seq111	2881314	2881556	242	-14.82
comp_seq112	2889619	2889848	229	-14.29
comp_seq113	2890291	2890524	233	-16.88
comp_seq114	2890880	2891122	242	-14.26
comp_seq115	2898243	2898477	234	-13.44
comp_seq116	2914676	2914910	234	-13.67
comp_seq117	2923323	2923560	237	-15.21
comp_seq118	2957143	2957373	230	-13.78
comp_seq119	2989498	2989733	235	-18.27
comp_seq120	2993051	2993288	237	-17.36
comp_seq121	3006655	3006892	237	-12.85
comp_seq122	3046402	3046639	237	-15.35
comp_seq123	3066388	3066626	238	-19
comp_seq124	3115574	3115808	234	-16.8
comp_seq125	3183994	3184237	243	-14.58
comp_seq126	3196220	3196456	236	-17.57
comp_seq127	3234497	3234732	235	-12.32
comp_seq128	3264411	3264648	237	-13.65
comp_seq129	3286510	3286746	236	-16.58
comp_seq130	3295005	3295240	235	-15.77
comp_seq131	3308880	3309117	237	-13.21
comp_seq132	3317470	3317713	243	-13.15
comp_seq133	3369866	3370097	231	-14.46
comp_seq134	3391077	3391314	237	-18.36
comp_seq135	3403778	3404008	230	-15.27
comp_seq136	3406132	3406373	241	-19.33
comp_seq137	3441915	3442151	236	-14.73
comp_seq138	3472990	3473231	241	-19.36
comp_seq139	3545008	3545247	239	-19.56
comp_seq140	3575874	3576110	236	-14.21
comp_seq141	3584139	3584374	235	-14.07
comp_seq142	3607638	3607878	240	-19.61
comp_seq143	3615778	3616020	242	-12.32
comp_seq144	3633863	3634095	232	-16.4
comp_seq145	3645235	3645478	243	-17.11
comp_seq146	3683276	3683504	228	-13.27
comp_seq147	3691210	3691443	233	-13.35
comp_seq148	3695060	3695299	239	-13.38
comp_seq149	3708230	3708466	236	-18.18
comp_seq150	3709824	3710056	232	-15.41
comp_seq151	3774535	3774773	238	-18.53
comp_seq152	3777009	3777242	233	-13.29
comp_seq153	3835871	3836110	239	-12.52
comp_seq154	3842062	3842302	240	-19.81
comp_seq155	3891971	3892207	236	-15.11
comp_seq156	3899136	3899382	246	-18.27
comp_seq157	3905666	3905904	238	-20.31
comp_seq158	3909631	3909873	242	-14.46
comp_seq159	3925388	3925626	238	-21.88
comp_seq160	3951324	3951565	241	-12.11
comp_seq161	3971875	3972118	243	-17.65
comp_seq162	3981327	3981555	228	-14.75
comp_seq163	4000177	4000415	238	-16.88
comp_seq164	4003386	4003628	242	-12.93
comp_seq165	4004456	4004696	240	-21.09
comp_seq166	4036397	4036634	237	-15.42
comp_seq167	4037560	4037796	236	-17.49
comp_seq168	4065762	4065997	235	-15.08
comp_seq169	4092660	4092901	241	-20.22
comp_seq170	4094186	4094428	242	-20.02
comp_seq171	4100682	4100921	239	-17.16
comp_seq172	4111297	4111530	233	-14.56
comp_seq173	4134231	4134465	234	-13.47
comp_seq174	4143434	4143669	235	-20.3
comp_seq175	4180384	4180620	236	-14.45
comp_seq176	4182311	4182548	237	-12.55
comp_seq177	4199390	4199620	230	-12.2
comp_seq178	4241683	4241925	242	-16.16
comp_seq179	4249112	4249346	234	-13.38
comp_seq180	4362360	4362596	236	-19.5
comp_seq181	4371126	4371356	230	-12.21
comp_seq182	4411153	4411393	240	-22.43
comp_seq183	4446528	4446769	241	-17.12
comp_seq184	4453182	4453421	239	-17.51
comp_seq185	4456708	4456944	236	-15.01
comp_seq186	4460436	4460677	241	-21.82
comp_seq187	4502268	4502511	243	-12.49
comp_seq188	4512470	4512713	243	-12.46
comp_seq189	4529625	4529861	236	-15.8
comp_seq190	4539439	4539669	230	-16.37
comp_seq191	4569402	4569642	240	-19.71
comp_seq192	4576940	4577171	231	-15.21
comp_seq193	4579493	4579735	242	-12.71
comp_seq194	4645673	4645913	240	-20.21
comp_seq195	4669990	4670226	236	-12.28
comp_seq196	4687838	4688076	238	-18.27
comp_seq197	4707069	4707303	234	-15.4
comp_seq198	4725396	4725631	235	-12.16
comp_seq199	4736116	4736351	235	-12.29
comp_seq200	4747058	4747299	241	-12.11
comp_seq201	4756911	4757152	241	-18.09
comp_seq202	4786965	4787205	240	-20.33
comp_seq203	4825670	4825908	238	-12.14
comp_seq204	4828219	4828448	229	-12.66
comp_seq205	4833981	4834224	243	-12.82
comp_seq206	4862813	4863050	237	-21.06
comp_seq207	4888302	4888540	238	-16.6
comp_seq208	4903685	4903927	242	-14.06
comp_seq209	4905015	4905247	232	-16.71
comp_seq210	4911204	4911444	240	-13.59
comp_seq211	4937638	4937875	237	-18.69
comp_seq212	4945175	4945415	240	-19.98
comp_seq213	4985075	4985318	243	-19.25
comp_seq214	5013375	5013617	242	-15.32
comp_seq215	5020131	5020370	239	-19.82
comp_seq216	5032282	5032518	236	-12.41
comp_seq217	5046186	5046427	241	-15.23
