# Supplementary material for: Discovery and profiling of small RNAs responsive to stress conditions in the plant pathogen Pectobacterium atrosepticum
Source: BMC Genomics. 2016 Jan 12;17:47. doi: 10.1186/s12864-016-2376-0 (PMC4710047; doi:10.1186/s12864-016-2376-0)
Supplement: Additional file 4: Table S4. — Combined list of predicted sRNA using SIPHT and RITs from WebGester DB. S3A: Matches of in silico predictions with SIPHT (forward strand) S3B: Matches of in silico predictions with SIPHT (complementary strand) (XLSX 15 kb) [file 12864_2016_2376_MOESM4_ESM.xlsx]

## Sheet: Forward_Strand
Table S4A: Matching sRNAs from RIT-based in silico predictions and SIPHT (regular strand)
RIT-predicted sRNA	Sipht predictions	E-value
reg_seq3	req_sipht474	8.78e-38
reg_seq6	req_sipht67	7.16e-38
reg_seq9	req_sipht72	1.28e-29
reg_seq13	req_sipht74	1.3e-33
reg_seq15	req_sipht14	1.64e-15
reg_seq27	req_sipht434	6e-20
reg_seq30	req_sipht455	2.93e-07
reg_seq31	req_sipht94	2.27e-32
reg_seq34	req_sipht99	8.54e-93
reg_seq40	req_sipht470	4.1e-39
reg_seq41	req_sipht114	5.81e-49
reg_seq43	req_sipht117	2.25e-54
reg_seq44	req_sipht472	2.23e-28
reg_seq45	req_sipht124	2.39e-44
reg_seq46	req_sipht125	2.23e-28
reg_seq47	req_sipht179	5.71e-08
reg_seq49	req_sipht127	1.85e-32
reg_seq50	req_sipht434	2.2e-24
reg_seq51	req_sipht274	5.94e-05
reg_seq53	req_sipht371	1.76e-20
reg_seq54	req_sipht371	8.69e-23
reg_seq57	req_sipht179	2.39e-07
reg_seq60	req_sipht142	2.31e-36
reg_seq66	req_sipht150	7.32e-31
reg_seq67	req_sipht151	4.4e-81
reg_seq70	req_sipht458	2.82e-10
reg_seq71	req_sipht434	6.34e-21
reg_seq72	req_sipht371	4.22e-21
reg_seq73	req_sipht163	1.51e-32
reg_seq74	req_sipht165	6.78e-37
reg_seq75	req_sipht313	1.61e-11
reg_seq76	req_sipht434	2.13e-16
reg_seq77	req_sipht66	5.87e-27
reg_seq80	req_sipht264	1.07e-22
reg_seq83	req_sipht179	3.09e-45
reg_seq84	req_sipht180	2.93e-44
reg_seq85	req_sipht371	1.11e-19
reg_seq88	req_sipht190	9.44e-06
reg_seq92	req_sipht189	3.59e-07
reg_seq97	req_sipht193	1.37e-34
reg_seq98	req_sipht27	1.19e-24
reg_seq102	req_sipht207	3.23e-68
reg_seq104	req_sipht167	2.11e-64
reg_seq107	req_sipht210	5.65e-30
reg_seq109	req_sipht434	1.16e-31
reg_seq111	req_sipht216	1.62e-37
reg_seq113	req_sipht218	7.44e-72
reg_seq115	req_sipht219	1.24e-58
reg_seq116	req_sipht222	4.63e-93
reg_seq117	req_sipht458	1.11e-08
reg_seq122	req_sipht229	9.7e-25
reg_seq123	req_sipht234	9.92e-92
reg_seq124	req_sipht237	7.12e-12
reg_seq125	req_sipht239	1.18e-35
reg_seq126	req_sipht183	2.21e-13
reg_seq129	req_sipht477	2.76e-17
reg_seq130	req_sipht253	4.76e-38
reg_seq133	req_sipht63	1.05e-07
reg_seq135	req_sipht63	8.93e-05
reg_seq136	req_sipht418	3.22e-42
reg_seq138	req_sipht271	8.83e-27
reg_seq139	req_sipht274	8e-40
reg_seq140	req_sipht371	1.36e-19
reg_seq142	req_sipht276	5.49e-11
reg_seq144	req_sipht290	3.82e-34
reg_seq145	req_sipht291	2.2e-24
reg_seq146	req_sipht434	1.04e-29
reg_seq148	req_sipht313	1.53e-10
reg_seq152	req_sipht234	2.03e-30
reg_seq153	req_sipht302	4.55e-15
reg_seq157	req_sipht304	4.29e-25
reg_seq158	req_sipht45	2.58e-38
reg_seq160	req_sipht458	9.23e-13
reg_seq161	req_sipht124	8.13e-07
reg_seq162	req_sipht312	4.84e-79
reg_seq164	req_sipht434	5.56e-26
reg_seq165	req_sipht434	8.04e-29
reg_seq166	req_sipht234	3.31e-24
reg_seq167	req_sipht479	4.06e-24
reg_seq168	req_sipht317	1.23e-69
reg_seq169	req_sipht318	2.8e-21
reg_seq170	req_sipht321	1.25e-36
reg_seq172	req_sipht325	2.26e-43
reg_seq174	req_sipht297	3.16e-38
reg_seq175	req_sipht328	6.31e-32
reg_seq178	req_sipht445	4.55e-15
reg_seq181	req_sipht332	1.81e-76
reg_seq187	req_sipht167	9.6e-10
reg_seq188	req_sipht313	1.61e-11
reg_seq190	req_sipht338	1.88e-36
reg_seq192	req_sipht343	1.1e-30
reg_seq193	req_sipht344	3.63e-22
reg_seq194	req_sipht434	8.22e-22
reg_seq195	req_sipht353	7.91e-62
reg_seq197	req_sipht354	1.13e-12
reg_seq199	req_sipht356	2.09e-49
reg_seq200	req_sipht458	2.51e-56
reg_seq201	req_sipht371	5.17e-21
reg_seq202	req_sipht461	1.03e-14
reg_seq203	req_sipht365	9.7e-62
reg_seq204	req_sipht179	1.24e-10
reg_seq210	req_sipht371	2.7e-24
reg_seq211	req_sipht434	2.28e-21
reg_seq212	req_sipht375	6.56e-29
reg_seq216	req_sipht380	8.64e-34

## Sheet: Reverse_Strand
Table S4B: Matches of our in silico predictions with SIPHT (complementary strand)
RIT predicted sRNAs	Sipht Predictions	E-value
comp_seq1	comp_sipht236	1.59e-13
comp_seq2	comp_sipht64	2.54e-15
comp_seq4	comp_sipht224	1.59e-13
comp_seq5	comp_sipht82	7.9e-38
comp_seq7	comp_sipht57	1.84e-71
comp_seq8	comp_sipht140	3.76e-15
comp_seq11	comp_sipht231	8.04e-25
comp_seq13	comp_sipht226	1.18e-21
comp_seq15	comp_sipht65	1.15e-15
comp_seq16	comp_sipht172	4.17e-07
comp_seq17	comp_sipht172	3.37e-39
comp_seq19	comp_sipht196	2e-57
comp_seq26	comp_sipht82	8.04e-25
comp_seq28	comp_sipht161	7.64e-29
comp_seq29	comp_sipht49	4.4e-22
comp_seq30	comp_sipht282	2.38e-16
comp_seq32	comp_sipht296	1.18e-21
comp_seq34	comp_sipht82	6.79e-15
comp_seq36	comp_sipht149	1.15e-31
comp_seq39	comp_sipht75	3.85e-21
comp_seq40	comp_sipht76	7.86e-19
comp_seq42	comp_sipht178	1.73e-18
comp_seq46	comp_sipht81	1.73e-18
comp_seq47	comp_sipht179	9.1e-23
comp_seq48	comp_sipht172	2.23e-33
comp_seq49	comp_sipht196	3.44e-26
comp_seq50	comp_sipht82	3.85e-21
comp_seq51	comp_sipht259	3.19e-24
comp_seq52	comp_sipht190	1.94e-13
comp_seq53	comp_sipht84	2.59e-21
comp_seq55	comp_sipht82	6.27e-29
comp_seq56	comp_sipht86	3.12e-18
comp_seq58	comp_sipht146	2.55e-34
comp_seq59	comp_sipht55	4.02e-33
comp_seq62	comp_sipht187	1.31e-13
comp_seq65	comp_sipht191	1.36e-06
comp_seq66	comp_sipht82	2.65e-27
comp_seq66	comp_sipht57	1.84e-17
comp_seq68	comp_sipht16	1.07e-13
comp_seq71	comp_sipht192	5.7e-21
comp_seq72	comp_sipht103	3.8e-18
comp_seq74	comp_sipht190	1.51e-17
comp_seq76	comp_sipht196	1.43e-91
comp_seq78	comp_sipht197	1.86e-20
comp_seq86	comp_sipht109	2.34e-29
comp_seq90	comp_sipht111	4.31e-16
comp_seq93	comp_sipht112	2.76e-20
comp_seq94	comp_sipht204	2.76e-20
comp_seq100	comp_sipht82	2.23e-33
comp_seq102	comp_sipht209	3.76e-15
comp_seq105	comp_sipht211	6e-17
comp_seq106	comp_sipht288	5.64e-18
comp_seq107	comp_sipht117	8.68e-46
comp_seq109	comp_sipht212	4.63e-18
comp_seq110	comp_sipht213	5.17e-48
comp_seq111	comp_sipht196	3.5e-67
comp_seq112	comp_sipht120	7.23e-14
comp_seq114	comp_sipht55	8.55e-24
comp_seq120	comp_sipht122	1.1e-19
comp_seq121	comp_sipht161	7.02e-24
comp_seq122	comp_sipht216	2.41e-19
comp_seq123	comp_sipht7	8.31e-34
comp_seq124	comp_sipht220	8.9e-17
comp_seq126	comp_sipht127	1.44e-21
comp_seq127	comp_sipht128	6.87e-18
comp_seq129	comp_sipht129	1.98e-19
comp_seq130	comp_sipht130	1.03e-20
comp_seq135	comp_sipht133	1.85e-36
comp_seq137	comp_sipht135	7.23e-14
comp_seq139	comp_sipht190	4.92e-52
comp_seq143	comp_sipht235	7.64e-29
comp_seq144	comp_sipht140	5.99e-52
comp_seq145	comp_sipht236	6.3e-48
comp_seq153	comp_sipht143	1.35e-22
comp_seq157	comp_sipht146	5.3e-19
comp_seq159	comp_sipht148	5.7e-21
comp_seq161	comp_sipht149	7.67e-48
comp_seq163	comp_sipht151	6.95e-21
comp_seq165	comp_sipht190	1.06e-10
comp_seq166	comp_sipht247	2.76e-20
comp_seq167	comp_sipht11	9.68e-22
comp_seq169	comp_sipht190	4.5e-28
comp_seq170	comp_sipht82	1.09e-35
comp_seq172	comp_sipht153	1.68e-28
comp_seq177	comp_sipht154	8.27e-15
comp_seq181	comp_sipht260	2.09e-34
comp_seq182	comp_sipht160	1.88e-23
comp_seq184	comp_sipht161	5.09e-26
comp_seq186	comp_sipht161	4.07e-90
comp_seq190	comp_sipht259	1.05e-42
comp_seq192	comp_sipht260	3.76e-15
comp_seq194	comp_sipht190	6.18e-07
comp_seq196	comp_sipht168	1.11e-22
comp_seq197	comp_sipht262	2.24e-17
comp_seq201	comp_sipht190	6.07e-20
comp_seq202	comp_sipht267	4.14e-23
comp_seq204	comp_sipht268	1.07e-13
comp_seq214	comp_sipht196	2.15e-59
comp_seq214	comp_sipht60	6.18e-07
comp_seq215	comp_sipht177	6.53e-22
comp_seq217	comp_sipht172	1.79e-27
