# Supplementary material for: Discovery and profiling of small RNAs responsive to stress conditions in the plant pathogen Pectobacterium atrosepticum
Source: BMC Genomics. 2016 Jan 12;17:47. doi: 10.1186/s12864-016-2376-0 (PMC4710047; doi:10.1186/s12864-016-2376-0)
Supplement: Additional file 5: Table S5. — Conservation analysis in Soft Rot Enterobacteriaceae (XLSX 16 kb) [file 12864_2016_2376_MOESM5_ESM.xlsx]

## Sheet: With annotations
Conservation analysis using the 68 sRNAs with functional annotations
sRNA candidates	P.wasabie	Pcc	P.sp	D.dadanti	D.zeae	Present in all 5?	sRNA type	Present only in Pectobacterium?	sRNA classification	sRNA type
fwd_rfam1	X	X	X			no	sRNA	yes	IGR	StyR-44
fwd_rfam2	XX	XX	XX	XX	XX	yes	sRNA		IGR	spot 42
fwd_rfam3	X	X	X			no	sRNA	yes	IGR	StyR-44
fwd_rfam4	XX	XX	XX	XX	XX	yes	cis-regulator		3' UTR	P26
fwd_rfam5	X	X	X			no	sRNA	yes	IGR	StyR-44
fwd_rfam6	XX	XX	XX	XX		no	sRNA		5' UTR	6S
fwd_rfam7	X		X	X	X	no	sRNA		IGR	STAXI
fwd_rfam9	X		X	X	X	no	sRNA		5' UTR	STAXI
fwd_rfam10	XX	XX	XX	XX	XX	yes	RNA element		IGR	greA
fwd_rfam11	XX	X	XX	X	X	yes	riboswitch		IGR	FMN
fwd_rfam12	XX	X	XX	X	X	yes	sRNA		IGR	crsB
fwd_rfam13	XX	XX	XX	X	X	yes	sRNA		IGR	t44
fwd_rfam14	XX	X	X		X	no	RNA element		IGR	RtT
fwd_rfam15	XX	X	XX		X	no	RNA element		IGR	RtT
fwd_rfam17	X	X	X	X	X	yes	asRNA		IGR	HPnc0260
fwd_rfam18	XX	XX	XX	XX	XX	yes	Hfq binding sRNA		IGR	frnS
fwd_rfam19	XX	XX	XX	X	X	yes	RNA element		IGR	Trp_leader
fwd_rfam20	X	XX	X	X	X	yes	sRNA		IGR	SraC_RyeA
fwd_rfam21	X	XX	X	X	X	yes	RNA element		5' UTR	His_leader
fwd_rfam22	X	X	X	X	X	yes	RNA element		5' UTR	Leu_leader
fwd_rfam23	XX	XX	XX	X	X	yes	riboswitch		5' UTR	TPP
fwd_rfam24	XX	XX	XX	X	X	yes	riboswitch		IGR	Lysine
rev_rfam1	XX		XX			no	RNA element		IGR	JUMPstart
rev_rfam2	X	X	XX	X	X	yes	riboswitch		IGR	TPP
rev_rfam3	X	XX	X	X	X	yes	riboswitch		IGR	yybP-ykoY
rev_rfam4	XX	XX	XX	XX	X	yes			5' UTR	tmRNA
rev_rfam5	X	X	X			no	sRNA	yes	3' UTR	crcB
rev_rfam6	XX	XX	XX	XX	XX	yes	cis-regulator		IGR	rne5
rev_rfam7	XX	XX	XX	XX	XX	yes	Hfq binding sRNA		IGR	RprA
rev_rfam8	XX	XX	XX	XX	XX	yes	riboswitch		3' UTR	Glycine
rev_rfam9	XX	X	XX	X	X	yes	riboswitch		IGR	Glycine
rev_rfam10	XX	XX	XX	X	X	yes	RNA element		3' UTR	cspA
rev_rfam11	XX	XX	XX	XX	X	yes	RNA element		3' UTR	cspA
rev_rfam12	XX	XX	XX	X	X	yes	sRNA		IGR	RyeB
rev_rfam13	XX	XX	XX	X		no	sRNA		IGR	STnc240
rev_rfam14	XX	XX	XX	X	X	yes	riboswitch		3' UTR	MOCO_RNA_motif
rev_rfam15	X	X	X	X	X	yes	riboswitch		3' UTR	TPP
rev_rfam16	XX	XX	XX	X	X	yes	sRNA		IGR	GlmZ_SraJ/ GlmY_tke1
rev_rfam17	X	X	X			no	sRNA	yes	IGR	StyR-44
rev_rfam18	X	X	X			no	sRNA	yes	IGR	StyR-44
rev_rfam19	XX	XX	XX	XX	XX	yes	sRNA		IGR	OmrA
rev_rfam20	XX	XX	XX	X	X	yes	sRNA		IGR	SgrS
rev_rfam21	XX	XX	XX	X	XX	yes	cis-regulator		3' UTR/ 5' UTR	Alpha_RBS
rev_rfam22	XX	XX	XX	XX	XX	yes	sRNA		3' UTR	RyhB
rev_rfam23	XX	XX	XX	X	X	yes	sRNA		IGR	GlmZ_SraJ/ GlmY_tke1
reg_seq3	XX	XX	XX	XX	XX	yes	No_annotation		3' UTR
reg_seq3b	XX	XX	XX	XX	XX	repeat	sRNA		IGR	spot 42
reg_seq129	XX	XX	XX	X	X	repeat	RNA element		IGR	Trp_leader
reg_seq13	X	XX	X	X		no	No_annotation		3' UTR: aldA
reg_seq27	X	X	X	X	X	yes	riboswitch		3' UTR: ECA0332	TPP
reg_seq27b	X	X	X		X	no	Hfq binding sRNA		5' UTR: icc	isrH
reg_seq31	XX	X	XX		X	no	No_annotation		3' UTR: ECA0449
reg_seq43	X	X	X	X	X	yes	riboswitch		3' UTR: mdh	Glycine
reg_seq70	X	XX	XX	X		no	No_annotation		antisense: ECA1096
reg_seq76	XX	X	XX	X	X	yes	riboswitch		5' UTR: menD	TPP
reg_seq109	X	X	X	X	X	yes	riboswitch		antisense: osmB	TPP/ isrH
reg_seq133	X	X	X	X	XX	yes	RNA element		5' UTR: ansA	RtT and TPP
reg_seq142	XX		XX			no	No_annotation		3' UTR: ECA2516
comp_seq5	XX	X	XX	X	X	yes	riboswitch		3' UTR: glnL	TPP/ isrH
comp_seq11	X	XX	X	X	XX	yes	Hfq binding sRNA		3' UTR: slmA	isrH
comp_seq16	X	X	X	X	X	yes	riboswitch		5'UTR: ECA0353	TPP/ isrH
comp_seq49	X	XX	X	X	X	yes	riboswitch		IGR	TPP
comp_seq55	XX	X	XX	X	X	yes	riboswitch		5' UTR: ECA1196	TPP/ isrH
comp_seq111	X	X	X	X	X	yes	riboswitch		IGR	TPP/ isrH
comp_seq130			X			no	riboswitch		3' UTR: ECA2950	TPP and RtT
comp_seq204	XX	XX	XX				No_annotation	yes	5' UTR: sotB
comp_seq217	X	X	X	X	X	yes	No_annotation		5' UTR: ECA4506
dapZ	XX	X	XX			no		yes	3' UTR
Key:
X	Homology but similarity not at 100% identity and coverage
XX	Homology at 100% identity and similarity (full length)

## Sheet: Without annotations
Conservation analysis using the 69 sRNAs without functional annotations
sRNA name	P.wasabie	Pcc	P.sp	D.dadanti	D.zeae	Single BLAST hit		With 100% identities and coverage
fwd_3	X	X	X	X	X
fwd_4	X	XX	X	X	X
fwd_5	XX	XX	XX	XX	XX
fwd_6	XX	XX	XX	XX	XX	one_hit	yes	yes
fwd_10	X	X	X	X	X	one_hit	yes
fwd_12	X	X	X	X	X
fwd_13	XX	XX	XX	XX	XX	two_hits
fwd_15		XX	X	X	X
fwd_16	X	XX	X
fwd_18_true	XX	X	X	X	X
fwd_19_true	XX	XX	XX	XX	XX	two_hits
fwd_20	X	X	X			two_hits
fwd_27	XX	XX	XX
fwd_32	X	X	X	X	X
fwd_39	X		X	X	X
fwd_40	XX	X	XX
fwd_42	XX	XX	XX	XX	XX	one_hit	yes	yes
fwd_44	XX	XX	XX	XX	XX	one_hit	yes	yes
fwd_45	X	XX	X	X	X
fwd_50	X	XX	X	X	X
fwd_51	X	X	X	X	X
fwd_52	X	X	X	X	X
fwd_53	XX	X	XX	X	X	one_hit
fwd_54		XX				one_hit
fwd_55	X	XX	X
fwd_57	X	X	X	X	X
fwd_61	XX	XX	XX	X	X	one_hit
fwd_62		XX
fwd_63	XX	XX	XX	X	X
fwd_66	X
fwd_67	XX	XX	XX	X	XX
fwd_69	XX	XX	XX	X	X
fwd_70	XX	XX	XX	X	X
fwd_71	XX	XX	XX	XX	XX
fwd_72	XX	XX	XX			one_hit	yes	yes
fwd_73	X	X	X		X
fwd_74	XX	X	XX	X	XX
fwd_75	XX	XX	XX	X	X
fwd_76		XX	XX	X	X
fwd_77	X	X	X
fwd_78	XX	XX	XX	X	X	one_hit
fwd_79	XX	XX	XX			one_hit
rev_2	XX	XX	XX	XX	XX
rev_7	X	XX	X	X	X
rev_8	XX	XX	XX	X	X
rev_10	XX	XX	XX	X	XX
rev_11	XX	XX	XX	XX	XX	one_hit	yes	yes
rev_12	XX	XX	XX	XX	XX
rev_13	XX	XX	XX		X	one_hit	yes	yes
rev_16	XX		XX		XX
rev_17	X	XX	X	X	X	one_hit
rev_18	XX	XX	XX		X	one_hit	yes
rev_19	XX	XX	XX	X	X
rev_22				X	X
rev_24	XX	XX	XX	X	X	one_hit		yes
rev_26	X	XX	X	X	X	one_hit
rev_27	XX	X	XX	X	X	one_hit
rev_29	XX	X		X	X
rev_30	XX	XX	XX	X	XX
rev_31	XX	XX	XX	X	X
rev_32	X	X		X	X
rev_33	XX	XX	XX	X	X	one_hit	yes	yes
rev_34	X	X	X			one_hit
rev_35	XX	XX	XX	X	X
rev_36	XX	XX	XX
rev_37	XX	XX	XX	X	X
rev_38	XX	XX	XX	X	X
rev_39	XX	XX	XX	XX	XX	one_hit	yes	yes
rev_40	XX	XX	XX		XX
rev_41	XX	XX	XX			one_hit	yes	yes
rev_42	X	XX	X	X	X
Key:
X	Homology but similarity not at 100% identity and coverage
XX	Homology at 100% identity and similarity (full length)
