# Supplementary material for: Discovery and profiling of small RNAs responsive to stress conditions in the plant pathogen Pectobacterium atrosepticum
Source: BMC Genomics. 2016 Jan 12;17:47. doi: 10.1186/s12864-016-2376-0 (PMC4710047; doi:10.1186/s12864-016-2376-0)
Supplement: Additional file 6: Table S6. — Confirmation of RT-PCR amplicons by sequencing and BLASTn against respective sRNA sequences (XLSX 9 kb) [file 12864_2016_2376_MOESM6_ESM.xlsx]

## Sheet: Sheet1
Query_sequence	Subject (Hit)	Length_of_Query	Matching_Hit_length	Hit_cooridinates		E-value	% Identity
fwd_6	fwd_6	47	47	61	107	8e-24	100
rev_11	rev_11	323	323	367	45	0	100
rev_13	rev_13	285	285	320	36	5e-165	100
rev_24	rev_24	416	416	452	37	0	99.76
rev_39	rev_39	228	228	238	11	3e-129	99.56
rev_41	rev_41	433	433	35	467	0	100
fwd_42	fwd_42	356	356	68	423	0	100
fwd_44	fwd_44	309	309	23	331	3e-179	100
fwd_72	fwd_72	403	403	10	412	0	100
Key:
Query_sequence: Sequenced RT-PCR product.
Subject/ hit: sRNA sequence identified using RNAseq
