# Supplementary material for: Discovery and profiling of small RNAs responsive to stress conditions in the plant pathogen Pectobacterium atrosepticum
Source: BMC Genomics. 2016 Jan 12;17:47. doi: 10.1186/s12864-016-2376-0 (PMC4710047; doi:10.1186/s12864-016-2376-0)
Supplement: Additional file 7: Table S7. — Differentially expressed sRNA under nutrient-rich and starvation conditions (XLSX 19 kb) [file 12864_2016_2376_MOESM7_ESM.xlsx]

## Sheet: Sheet1
						G - growth-promoting
				Stranded Counts		S - starvation conditions	edgeR_output				Gfold_output
sRNA_ID	sRNA_name/ type	sRNA_start	sRNA_end	G	S	Up-Down Regulation (G/ S)	logFC	logCPM	PValue	FDR	GFOLD(0.01)	E-FDR	log2fdc	S_RPKM	G_RPKM	Outcome
fwd_4	TPP/ isrH	14355	14537	2731	1475	down_S	1.00803	9.9009	0.015605	0.0356314	1.40259	1	1.51048	3466.95	6972.93	Significant
fwd_16		55381	55777	38	202	up_S	-2.28729	5.73938	3.37e-06	2.57e-05	-1.20408	1	-1.75772	218.861	44.7237	Significant
Fwd_18	TPP	123582	124025	1430	6485	up_S	-2.06162	10.7565	1.45e-06	1.24e-05	-1.46102	1	-1.55809	6282.52	1504.87	Significant
fwd_20		127135	127398	149	1557	up_S	-3.26496	8.53473	1.34e-12	4.6e-11	-2.47776	1	-2.75445	2536.83	263.71	Significant
fwd_27		204488	204922	3039	9764	up_S	-1.56446	11.4569	0.000199801	0.000782078	-0.992031	1	-1.06134	9654.85	3264.27	Significant
fwd_32		406992	407273	285	886	up_S	-1.51657	8.01235	0.000423397	0.00145014	-0.786499	1	-1.01071	1351.42	472.216	Significant
fwd_39	STAXI	650635	651078	375	812	up_S	-0.994977	8.04033	0.0191487	0.0430062	-0.283394	1	-0.490312	786.647	394.633	Significant
fwd_40		674538	674990	213	536	up_S	-1.21154	7.37567	0.00511944	0.0134878	-0.438456	1	-0.705101	508.948	219.698	Significant
fwd_41		897510	897962	8024	15684	up_S	-0.847508	12.3577	0.0404086	0.082196	-0.298646	1	-0.344602	14892.4	8276.32	Significant
fwd_44	novel sRNA	1015818	1016153	441	208	down_S	1.20307	7.21451	0.00552646	0.0142854	1.42514	1	1.70275	266.275	613.259	Significant
fwd_45		1040904	1041149	243	675	up_S	-1.35412	7.66528	0.00165526	0.00503934	-0.601674	1	-0.847932	1180.25	461.547	Significant
fwd_51		1575704	1576012	3919	2354	down_S	0.854718	10.4743	0.0393896	0.082196	1.27013	1	1.35734	3276.84	5926	Significant
fwd_54		1788375	1788656	979	353	down_S	1.59067	8.25432	0.000208201	0.000785529	1.88618	1	2.09124	538.434	1622.1	Significant
fwd_55		2017701	2018108	260	3094	up_S	-3.4529	9.50653	4.74e-14	2.16e-12	-2.73531	1	-2.94561	3261.87	297.754	Significant
fwd_63		2788750	2789209	3160	10105	up_S	-1.55765	11.5081	0.00021215	0.000785529	-0.986533	1	-1.05455	9448.99	3209.77	Significant
fwd_64		2822364	2822771	800	2090	up_S	-1.26592	9.31614	0.00262579	0.00749445	-0.623973	1	-0.762108	2203.4	916.167	Significant
fwd_65		3032172	3032651	399	2519	up_S	-2.53865	9.31317	7.78e-09	1.52e-07	-1.85613	1	-2.03314	2257.32	388.397	Significant
fwd_66		3249581	3249952	217	760	up_S	-1.68837	7.74974	0.000102841	0.00044029	-0.929059	1	-1.18136	878.775	272.56	Significant
fwd_67		3366387	3366695	805	4302	up_S	-2.29839	10.1221	1.11e-07	1.17e-06	-1.66722	1	-1.79428	5988.51	1217.26	Significant
fwd_72	novel sRNA	4017543	4017968	122	478	up_S	-1.84972	7.04871	3.28e-05	0.000195629	-1.00995	1	-1.33916	482.642	133.812	Significant
fwd_73		4111295	4111576	2059	787	down_S	1.50674	9.34653	0.000372599	0.00134332	1.86936	1	2.00859	1200.42	3411.55	Significant
reg_seq31		515673	515910	15419	5205	down_S	1.6861	12.2053	6.38e-05	0.000323964	2.13519	1	2.18877	9406.99	30270.8	Significant
reg_seq43	Glycine	758603	758857	7010	2400	down_S	1.66571	11.0732	7.94e-05	0.000375078	2.08931	1	2.1682	4048.35	12844.7	Significant
reg_seq70		1225748	1226182	3050	511	down_S	2.69649	9.68488	9.93e-10	2.72e-08	3.0398	1	3.19728	505.288	3276.09	Significant
reg_seq76	TPP	1379050	1379349	3188	659	down_S	2.39345	9.79306	3.86e-08	5.29e-07	2.75334	1	2.89478	944.868	4965.26	Significant
reg_seq133	RtT and TPP	2651356	2651598	426	251	down_S	0.882206	7.26957	0.040798	0.082196	1.11901	1	1.38302	444.298	819.121	Significant
fwd_rfam1	StyR-44	18732	18876	87	9	down_S	3.37367	4.51997	2.76e-08	4.73e-07	2.48949	1	3.75971	26.6982	280.347	Significant
fwd_rfam3	StyR-44	242504	242648	33	4	down_S	3.12281	3.22138	0.000102431	0.00044029	1.76553	1	3.38775	11.8659	106.339	Significant
fwd_rfam5	StyR-44	284332	284476	44	8	down_S	2.55945	3.67238	0.000162828	0.000656099	1.54408	1	2.94414	23.7317	141.785	Significant
fwd_rfam8	STAXI	648593	648750	312	707	up_S	-1.06049	7.81995	0.0127546	0.0296167	-0.330544	1	-0.555376	1924.73	922.661	Significant
fwd_rfam13	t44	1154267	1154370	12753	5266	down_S	1.39542	12.0059	0.000853052	0.00278258	1.84333	1	1.89811	21779.8	57295.9	Significant
fwd_rfam17	HPnc0260	2179566	2179698	522	1032	up_S	-0.86379	8.43004	0.0402208	0.082196	-0.181216	1	-0.359747	3337.61	1833.85	Significant
fwd_rfam18	frnS	2262447	2262562	1021	514	down_S	1.10933	8.45054	0.00868585	0.0208765	1.43121	1	1.61096	1905.95	4112.56	Significant
fwd_rfam21	His_leader	2916213	2916334	496	986	up_S	-0.871707	8.36166	0.0386421	0.082196	-0.184672	1	-0.367594	3476.35	1899.62	Significant
rev_11	novel sRNA	319740	320156	260	120	down_S	1.23396	6.44809	0.00574416	0.0143082	1.36921	1	1.73125	123.78	291.328	Significant
Rev_12	RNaseP	373501	373899	434595	17449	down_S	4.75783	16.6839	3.47e-23	4.76e-21	5.23477	1	5.26059	18810.7	508928	Significant
rev_13	novel sRNA	439293	439646	365	1020	up_S	-1.36293	8.25595	0.00141876	0.00441752	-0.656359	1	-0.857857	1239.38	481.764	Significant
rev_16		579636	580124	29	87	up_S	-1.46179	4.72828	0.00444838	0.0121886	-0.253952	1	-0.930331	76.5275	27.7098	Significant
rev_17		720418	720897	135	500	up_S	-1.76868	7.13091	6.77e-05	0.000331352	-0.943409	1	-1.25899	448.06	131.413	Significant
rev_18		864099	864425	23	129	up_S	-2.36224	5.09614	6.5e-06	4.68e-05	-1.12242	1	-1.81519	169.687	32.8643	Significant
rev_22		1068579	1068932	357	1248	up_S	-1.68591	8.46309	8.6e-05	0.000392681	-0.982733	1	-1.18053	1516.42	471.205	Significant
rev_23		1198264	1198599	29	237	up_S	-2.90622	5.8798	7.39e-09	1.52e-07	-1.76196	1	-2.36572	303.4	40.3277	Significant
rev_24	novel sRNA	1367020	1367508	964	3678	up_S	-1.81231	9.99058	2.04e-05	0.000139892	-1.18845	1	-1.3085	3235.26	921.113	Significant
rev_29		2419257	2419628	109	258	up_S	-1.1228	6.35704	0.0124029	0.0292965	-0.239675	1	-0.613238	298.321	136.908	Significant
rev_31	cspA	2703240	2703719	1659	21477	up_S	-3.57493	12.29	3.57e-15	2.44e-13	-2.98687	1	-3.07139	19245.9	1614.92	Significant
rev_32		2848276	2848710	141823	47894	down_S	1.68555	15.4065	6.3e-05	0.000323964	2.17065	1	2.18837	47358.6	152336	Significant
rev_33	GlmZ_SraJ/ GlmY_tke1	3644815	3645132	5116	29105	up_S	-2.38877	12.8642	3.16e-08	4.81e-07	-1.83514	1	-1.88574	39368.4	7517.06	Significant
rev_34		4169868	4170338	886	2299	up_S	-1.25613	9.45631	0.00278922	0.00779844	-0.62096	1	-0.752417	2099.54	878.936	Significant
rev_36		4210908	4211297	90	293	up_S	-1.58224	6.41113	0.000497311	0.00166175	-0.679435	1	-1.06967	323.154	107.826	Significant
rev_37	SgrS	4292336	4292626	10775	49263	up_S	-2.07342	13.6787	1.18e-06	1.08e-05	-1.53494	1	-1.5705	72817.3	17300.9	Significant
rev_38	GlmZ_SraJ/ GlmY_tke1	4684708	4685016	19960	102313	up_S	-2.23842	14.7028	1.83e-07	1.79e-06	-1.70964	1	-1.73554	142423	30181.9	Significant
rev_39	novel sRNA	4732994	4733293	875	2881	up_S	-1.5997	9.68845	0.000157338	0.000653191	-0.967747	1	-1.09586	4130.75	1362.8	Significant
rev_42		4907742	4908104	88	229	up_S	-1.25925	6.14646	0.00573019	0.0143082	-0.339614	1	-0.747546	271.354	113.272	Significant
comp_seq5	TPP/ isrH	34992	35234	1013	2731	up_S	-1.31131	9.68836	0.00179955	0.00535951	-0.685346	1	-0.807689	4834.17	1947.82	Significant
comp_seq55	TPP/ isrH	1358123	1358268	428	1571	up_S	-1.75633	8.77793	4.19e-05	0.000239046	-1.07143	1	-1.25134	4628.39	1369.73	Significant
comp_seq217		5046219	5046427	728	2597	up_S	-1.71529	9.51116	5.6e-05	0.000306702	-1.07224	1	-1.2112	5344.81	1627.53	Significant
rev_rfam1	JUMPstart	182091	182129	131	321	up_S	-1.17289	6.65345	0.00831296	0.0203371	-0.324713	1	-0.664312	3540.36	1569.46	Significant
rev_rfam2	TPP	273555	273692	159	509	up_S	-1.55854	7.20636	0.000386949	0.00135928	-0.753245	1	-1.05021	1586.52	538.347	Significant
rev_rfam3	yybP-ykoY	726626	726770	318	1738	up_S	-2.33051	8.81127	1.07e-07	1.17e-06	-1.62439	1	-1.82442	5155.71	1024.72	Significant
rev_rfam5	crcB	1468853	1468958	130	286	up_S	-1.01745	6.53745	0.022006	0.0486261	-0.162054	1	-0.509273	1160.56	573.036	Significant
rev_rfam7	RprA	2106157	2106268	781	4244	up_S	-2.32247	10.0985	8.43e-08	1.05e-06	-1.68952	1	-1.81831	16299.1	3258.2	Significant
rev_rfam13	STnc240	2898410	2898476	121	352	up_S	-1.42029	6.71456	0.00137855	0.00439212	-0.566903	1	-0.910577	2259.82	843.83	Significant
rev_rfam14	MOCO_RNA_motif	3157412	3157560	240	603	up_S	-1.20933	7.54528	0.00491716	0.0132089	-0.451752	1	-0.703305	1740.76	752.609	Significant
rev_rfam15	TPP	3578397	3578493	74	162	up_S	-1.00984	5.73145	0.0285419	0.0620674	-0.0405668	1	-0.497699	718.373	356.455	Significant
rev_rfam17	StyR-44	3757555	3757699	103	19	down_S	2.54978	4.85046	2.84e-06	2.29e-05	2.24278	1	3.00072	56.3628	331.905	Significant
rev_rfam18	StyR-44	3949255	3949399	67	13	down_S	2.47324	4.26115	2.18e-05	0.000142274	1.95579	1	2.90232	38.564	215.899	Significant
rev_rfam21	Alpha_RBS	4490505	4490615	1833	816	down_S	1.28681	9.23952	0.00226272	0.0065956	1.64879	1	1.7888	3162.09	7715.86	Significant
rev_rfam22	RyhB	4651380	4651485	117	462	up_S	-1.86093	6.99759	3.1e-05	0.00019292	-1.01441	1	-1.35001	3010.96	828.298	Significant
